# Supplementary material for: Sequentially inducible mouse models reveal that Npm1 mutation causes malignant transformation of Dnmt3a-mutant clonal hematopoiesis
Source: Leukemia. 2019 Jan 28;33(7):1635–49. doi: 10.1038/s41375-018-0368-6 (PMC6609470; doi:10.1038/s41375-018-0368-6)
Supplement: Supplementary file 6 — Table S3 [file 41375_2018_368_MOESM6_ESM.xlsx]

## Sheet: Sheet1
Table S3. M-IMPACT somatic mutation profiling data.
Phenotype	Sample ID	Symbol	Chromosome	Start_Position	End_Position	Variant_Classification	Variant_Type	HGVSc	HGVSp_Short	Gene	VAF
MDS/MPD	MDS/MPD-11	Cux1	5	136305536	136305536	Nonsense_Mutation	SNP	c.2938N>T	p.R980*	ENSMUSG00000029705	0.494792
		Rbm10	X	20637582	20637584	In_Frame_Del	DEL	c.358_360delNNN	p.E125del	ENSMUSG00000031060	0.14
		U2af2	7	5070474	5070474	Nonsense_Mutation	SNP	c.716N>A	p.S239*	ENSMUSG00000030435	0.135747
MPD	MPD-13	Nf1	11	79428677	79428677	Nonsense_Mutation	SNP	c.1627N>T	p.Q543*	ENSMUSG00000020716	0.918398
		Braf	6	39643181	39643181	Missense_Mutation	SNP	c.1462N>A	p.E488K	ENSMUSG00000002413	0.439145
		Ccnd1	7	144934107	144934107	Missense_Mutation	SNP	c.632N>G	p.A211G	ENSMUSG00000070348	0.384615
		U2af2	7	5070474	5070474	Nonsense_Mutation	SNP	c.716N>A	p.S239*	ENSMUSG00000030435	0.116981
		Kras	6	145246772	145246772	Missense_Mutation	SNP	c.34N>C	p.G12R	ENSMUSG00000030265	0.0334129
	MPD-25	Nf1	11	79453921	79453921	Missense_Mutation	SNP	c.3833N>A	p.R1278Q	ENSMUSG00000020716	0.507463
		Nf1	11	79469779	79469779	Missense_Mutation	SNP	c.4345N>A	p.Q1449K	ENSMUSG00000020716	0.422535
		Vav1	17	57299870	57299870	Nonsense_Mutation	SNP	c.856N>T	p.Q286*	ENSMUSG00000034116	0.0952381
		Suz12	11	79993516	79993516	Missense_Mutation	SNP	c.197N>G	p.A66G	ENSMUSG00000017548	0.0526316
		Ppp4r2	6	100866282	100866282	Missense_Mutation	SNP	c.960N>T	p.M320I	ENSMUSG00000052144	0.030303
		Setd1b	5	123152338	123152338	Missense_Mutation	SNP	c.2367N>T	p.M789I	ENSMUSG00000038384	0.0239234
	MPD-46	Nf1	11	79548774	79548774	Nonsense_Mutation	SNP	c.6811N>T	p.R2271*	ENSMUSG00000020716	0.418947
		Ptpn11	5	121167967	121167967	Missense_Mutation	SNP	c.214N>A	p.A72T	ENSMUSG00000043733	0.0712291
		Acvr1	2	58479883	58479883	Missense_Mutation	SNP	c.113N>T	p.E38V	ENSMUSG00000026836	0.015
		Id3	4	136144060	136144060	Missense_Mutation	SNP	c.182N>A	p.G61D	ENSMUSG00000007872	0.0131148
AML	AML-103	Nras	3	103060272	103060272	Missense_Mutation	SNP	c.183N>C	p.Q61H	ENSMUSG00000027852	0.964851
		Xpo1	11	23286775	23286775	Missense_Mutation	SNP	c.2053N>T	p.V685F	ENSMUSG00000020290	0.492823
		Spen	4	141483815	141483815	Missense_Mutation	SNP	c.1766N>T	p.A589V	ENSMUSG00000040761	0.0273973
		Elf3	1	135256064	135256064	Missense_Mutation	SNP	c.776N>G	p.E259G	ENSMUSG00000003051	0.0120482
		Flcn	11	59794343	59794343	Nonsense_Mutation	SNP	c.1362N>A	p.C454*	ENSMUSG00000032633	0.0111524
		Arid1b	17	5341400	5341400	Missense_Mutation	SNP	c.5048N>A	p.R1683Q	ENSMUSG00000069729	0.0103306
	AML-109	Nf1	11	79440887	79440887	Nonsense_Mutation	SNP	c.2047N>T	p.R683*	ENSMUSG00000020716	0.47138
		Nf1	11	79386676	79386677	Frame_Shift_Ins	INS	c.226_227insA	p.N78Kfs*29	ENSMUSG00000020716	0.412752
		Ptpn11	5	121143628	121143628	Missense_Mutation	SNP	c.1393N>A	p.A465T	ENSMUSG00000043733	0.212025
		Pik3r1	13	101685055	101685086	Splice_Site	DEL	c.1986-17_2000delNNNNNNNNNNNNNNNNNNNNNNNNNNNNNNNN	p.X662_splice	ENSMUSG00000041417	0.210714
		Brd4	17	32198181	32198183	In_Frame_Del	DEL	c.3985_3987delNNN	p.Q1329del	ENSMUSG00000024002	0.113208
		H2-D1	17	35266048	35266048	Missense_Mutation	SNP	c.884N>A	p.T295N	ENSMUSG00000073411	0.0784314
		U2af2	7	5070474	5070474	Nonsense_Mutation	SNP	c.716N>A	p.S239*	ENSMUSG00000030435	0.0672646
		Pax5	4	44609822	44609822	Missense_Mutation	SNP	c.803N>A	p.A268D	ENSMUSG00000014030	0.0193237
		Mycn	12	12937127	12937127	Missense_Mutation	SNP	c.1268N>G	p.K423R	ENSMUSG00000037169	0.0109409
	AML-118	Hdac1	4	129534708	129534708	Missense_Mutation	SNP	c.68N>G	p.Y23C	ENSMUSG00000028800	0.470588
		Idh1	1	65170978	65170978	Missense_Mutation	SNP	c.395N>A	p.R132Q	ENSMUSG00000025950	0.457143
		Kras	6	145246771	145246771	Missense_Mutation	SNP	c.35N>A	p.G12D	ENSMUSG00000030265	0.170498
		Arid1a	4	133752569	133752571	In_Frame_Del	DEL	c.1041_1043delNNN	p.A350del	ENSMUSG00000007880	0.159091
		Hist1h2be	13	23585868	23585868	Missense_Mutation	SNP	c.89N>A	p.R30H	ENSMUSG00000047246	0.0141243
		Hist1h2bk	13	22035900	22035900	Missense_Mutation	SNP	c.14N>T	p.A5V	ENSMUSG00000062727	0.0135135
		Crbn	6	106800030	106800030	Missense_Mutation	SNP	c.28N>A	p.A10T	ENSMUSG00000005362	0.0133333
		Cic	7	25272598	25272598	Missense_Mutation	SNP	c.1753N>A	p.A585T	ENSMUSG00000005442	0.0116009
	AML-125	Nf1	11	79453921	79453921	Missense_Mutation	SNP	c.3833N>A	p.R1278Q	ENSMUSG00000020716	0.963107
		Flt3	5	147354903	147354903	Missense_Mutation	SNP	c.1736N>C	p.M579T	ENSMUSG00000042817	0.669145
		Arid1a	4	133752569	133752571	In_Frame_Del	DEL	c.1041_1043delNNN	p.A350del	ENSMUSG00000007880	0.130435
		Cux1	5	136373456	136373457	Frame_Shift_Ins	INS	c.304_305insT	p.P102Lfs*22	ENSMUSG00000029705	0.0918635
		Pik3cd	4	149660142	149660142	Missense_Mutation	SNP	c.230N>T	p.A77V	ENSMUSG00000039936	0.0193237
		Flt3	5	147341238	147341238	Missense_Mutation	SNP	c.2525N>G	p.D842G	ENSMUSG00000042817	0.0126582
		Kmt2d	15	98850035	98850035	Missense_Mutation	SNP	c.9407N>T	p.A3136V	ENSMUSG00000048154	0.0108527
		Setd1a	7	127785323	127785323	Missense_Mutation	SNP	c.1345N>A	p.G449S	ENSMUSG00000042308	0.0102215
